# Supplementary material for: Virome Analysis of Small Mammals from the Brazilian Amazon
Source: Viruses. 2025 Sep 16;17(9):1251. doi: 10.3390/v17091251 (PMC12474034; doi:10.3390/v17091251)
Supplement: Supplementary file 1 [file viruses-17-01251-s001.zip]

Archive with 2 entries (2 files):
- Supplementary Figures.pdf
- supplementary_Tables.xlsx
