# Supplementary material for: Virome Analysis of Small Mammals from the Brazilian Amazon
Source: Viruses. 2025 Sep 16;17(9):1251. doi: 10.3390/v17091251 (PMC12474034; doi:10.3390/v17091251)
Supplement: Supplementary file 1 [file viruses-17-01251-s001.zip › supplementary_Tables.xlsx]

## Sheet: Table S1
	Table S1: Results of CytB analysis, as well as CytB and SRA accession numbers
	Sample ID	Morfological identification	CytB analysis	CytB accession number	SRA accession number
	01_MA7151V	Marmosa sp.	Cryptonanus agricolai	PX207651	SRR35058952
	02_RO22873V	Rattus sp.	Rattus rattus	PX207652	SRR35058951
	03_MA7159V	Marmosops sp.	Marmosops pinheiroi	PX207653	SRR35058940
	04_MA7162V	Metachirus sp.	Metachirus myosuros	PX207654	SRR35058931
	05_MA7169V	Philander opossum	Philander opossum	PX207655	SRR35058930
	06_CH9918/20V	Carollia perspicillata	Carollia perspicillata	PX207656	SRR34564529
	07_CH9918/20L			PX207657	SRR35058929
	08_CH9918/20B			PX207658	SRR35058928
	09_CH9921/24V	Carollia perspicillata	Carollia perspicillata	PX207659	SRR34564528
	10_CH9921/24L			PX207660	SRR35058927
	11_CH9921/24B			PX207661	SRR35058926
	12_CH9882V	Carollia sp.	Carollia brevicauda	PQ276609	SRR30438315
	13_RO22795L	Echimys sp.	Echimys chrysurus	PX207662	SRR35058925
	14_MA7042V	Marmosops sp.	Marmosops pinheiroi	PX207663	SRR35058950
	15_MA7042L			PX207664	SRR35058949
	16_MA7043V	Philander opossum	Philander opossum	PX207665	SRR35058948
	17_MA7043L			PX207666	SRR35058947
	18_RO22798V	Oecomys sp.	Oecomys paricola	PX207667	SRR35058946
	19_RO22798L			PX207668	SRR35058945
	20_MA7044V	Marmosops sp.	Marmosops pinheiroi	PX207669	SRR35058944
	21_MA7044L			PX207670	SRR35058943
	22_RO22828V	Oecomys sp.	Oecomys paricola	PX207671	SRR35058942
	23_RO22828L			PX207672	SRR35058941
	24_CH9911V	Rhinophylla pumilio	Rhinophylla pumilio	PV684749	SRR33632182
	25_CH9911B			PX207673	SRR35058939
	26_RO22829V	Nectomys sp.	Nectomys rattus	PX207674	SRR35058938
	27_CH9913V	Carollia perspicillata	Carollia perspicillata	PX207675	SRR34564527
	28_CH9913B			PX207676	SRR35058937
	29_CH9914V	Carollia perspicillata	Carollia perspicillata	PX207677	SRR35058936
	30_CH9914B			PX207678	SRR35058935
	31_RO22830V	Guerlinguetus aestuans	Guerlinguetus aestuans	PX207679	SRR35058934
	32_RO22835V	Rattus rattus	Rattus rattus	PX207680	SRR35058933
	33_RO22836V	Neacomys sp.	Oecomys paricola	PX207681	SRR35058932

## Sheet: Table S2
Table S2: Viral read classification by viral family and number of reads.
	01_MA7151V	02_RO22873V	03_MA7159V	04_MA7162V	05_MA7169V	06_CH9918/20V	07_CH9918/20L	08_CH9918/20B	09_CH9921/24V	10_CH9921/24L	11_CH9921/24B	12_CH9882V	13_RO22795L	14_MA7042V	15_MA7042L	16_MA7043V	17_MA7043L	18_RO22798V	19_RO22798L	20_MA7044V	21_MA7044L	22_RO22828V	23_RO22828L	24_CH9911V	25_CH9911B	26_RO22829V	27_CH9913V	28_CH9913B	29_CH9914V	30_CH9914B	31_RO22830V	32_RO22835V	33_RO22836V
Alloherpesviridae	0	0	67	0	22	0	0	0	0	0	40	0	0	0	0	0	0	6	0	0	0	0	0	0	404	0	251	49	0	170	0	5	0
Ascoviridae	0	0	0	0	12	0	0	36	0	0	45	23	0	0	0	0	0	0	0	0	0	0	0	0	0	0	4	7	0	40	22	2	0
Baculoviridae	0	0	11	0	14	5	0	55	0	8	73	35	27	0	0	0	0	28	0	0	0	0	0	0	45	34	101	153	0	238	0	19	0
Bornaviridae	0	0	0	0	0	5	0	0	0	0	0	23	0	0	0	33	0	0	0	0	0	0	0	3	0	0	6	0	0	0	0	9	0
Hantaviridae	0	0	0	0	0	0	0	0	0	0	0	368	0	0	0	0	0	0	0	0	0	0	0	0	0	0	275	0	0	0	0	0	0
Herpesviridae	0	80	101	110456	235	289	36	124	0	18	57	336	477	297	120	381	0	45	13	35	21	256	39	398	165	697	749	224	41	297	158	139	17
Iridoviridae	0	11	19605	9	2421	0	0	117	0	0	0	27	64688	32283	47798	81694	15	0	0	44210	0	0	0	10	106	4	10	42	0	131	5692	11820	0
Malacoherpesviridae	0	0	0	0	0	0	0	0	0	0	0	0	0	0	0	0	0	0	0	0	0	0	0	0	0	0	0	0	0	31	0	0	0
Marseilleviridae	0	0	158	6	39	14	0	53	0	16	120	36	312	103	5	0	0	9	0	0	3	0	0	28	21	108	40	24	0	117	79	31	14
Mimiviridae	21	153	836	288	300	342	139	1268	23	72	1680	152	19553	18607	125	291	0	40	0	190	65	56	31	166	1195	93	449	1738	25	3616	878	187	85
Myoviridae	0	51	0	104	11	36	13	494	0	0	873	24	7	21	11	14	0	149	26	34	0	20	5	0	36	56	153	611	0	680	1356	37	60
Nudiviridae	0	0	21	0	0	0	0	3	0	0	11	0	21	0	0	12	0	0	0	5	0	0	0	0	0	0	0	0	0	15	11	14	6
Parvoviridae	0	0	0	0	0	0	10	0	14	0	0	28	10	0	0	21	0	0	0	0	0	0	0	414	0	0	4	0	0	0	0	0	0
Phycodnaviridae	241	268	2477	879	1392	369	132	1442	4	198	19572	329	3425	470	149	729	0	15	14	244	9439	23	0	54	1933	241	812	2107	38	6518	1016	4419	24
Pithoviridae	0	0	0	0	0	0	0	0	0	0	21	0	0	0	0	0	0	0	0	0	0	0	0	0	8	0	0	0	0	23	0	0	0
Podoviridae	0	0	0	0	0	0	0	0	0	0	0	0	0	0	0	0	0	0	0	0	0	0	0	5	0	0	0	0	0	0	0	0	0
Potyviridae	0	0	0	0	0	0	0	7	0	0	0	0	0	0	0	0	0	0	0	0	0	0	0	0	0	0	13	33	0	72	0	0	0
Poxviridae	0	237	137	391	1643	1550	896	853	91	471	1094	932	491	154	13	201	0	154	17	126	30	41	0	281	972	108	1621	1181	192	4094	1123	262	17
Retroviridae	20135	5931	41598	86237	18999	28262	19640	10510	7016	18012	6266	44963	201556	271424	44092	154972	215	50245	16187	49872	18609	260527	83597	42819	4930	506766	11085	4058	1734	4696	18455	23719	11729
Siphoviridae	26	0	80	29	38	6	0	0	0	0	4	0	17	0	8	60	0	0	0	12	0	0	0	0	42	0	6	0	0	0	0	0	0
Total	20423	6731	65091	198399	25126	30878	20866	14962	7148	18795	29856	47276	290584	323359	92321	238408	230	50691	16257	94728	28167	260923	83672	44178	9857	508107	15579	10227	2030	20738	28790	40663	11952
	4	7	11	9	12	10	7	10	5	7	11	13	12	8	9	11	2	9	5	9	6	6	4	10	11	9	16	12	5	15	10	13	8

## Sheet: Table S3
	Table S3: Richness and Shannon diversity index metric analysis.
	Samples	Richness	Shannon
	01_MA7151V	4	1.0854
	02_RO22873V	7	1.72261
	03_MA7159V	11	2.42273
	04_MA7162V	9	1.57878
	05_MA7169V	12	2.48241
	06_CH9918/20V	10	1.48225
	07_CH9918/20L	7	1.31893
	08_CH9918/20B	12	2.9943
	09_CH9921/24V	5	1.11485
	10_CH9921/24L	7	1.24411
	11_CH9921/24B	13	2.90827
	12_CH9882V	13	1.32556
	13_RO22795L	12	2.34786
	14_MA7042V	8	1.75779
	15_MA7042L	9	2.06552
	16_MA7043V	11	2.0024
	17_MA7043L	2	1.27263
	18_RO22798V	9	1.06666
	19_RO22798L	5	1.03412
	20_MA7044V	9	2.09063
	21_MA7044L	6	1.95008
	22_RO22828V	6	1.01314
	23_RO22828L	4	1.00801
	24_CH9911V	10	1.20451
	25_CH9911B	12	4.41772
	26_RO22829V	9	1.02247
	27_CH9913V	16	3.10126
	28_CH9913B	12	5.17311
	29_CH9914V	5	1.75963
	30_CH9914B	15	5.49529
	31_RO22830V	10	3.16984
	32_RO22835V	13	2.75401
	33_RO22836V	8	1.13097

## Sheet: Table S4
	Table S4: PCoA1 and PCoA2 coordinates for each sample.
	Samples	PCoA1	PCoA2
	01_MA7151V	0.4627	0.421137
	02_RO22873V	-0.377242	0.202273
	03_MA7159V	0.193266	-0.241096
	04_MA7162V	0.428713	0.119846
	05_MA7169V	-0.148926	-0.144567
	06_CH9918/20V	-0.247044	-0.0622074
	07_CH9918/20L	-0.263403	-0.0465946
	08_CH9918/20B	-0.0658746	-0.120427
	09_CH9921/24V	-0.328709	0.0595155
	10_CH9921/24L	-0.230216	-0.0829787
	11_CH9921/24B	-0.217122	0.202349
	12_CH9882V	-0.211733	-0.0993308
	13_RO22795L	0.271915	-0.177813
	14_MA7042V	0.388382	-0.0320623
	15_MA7042L	0.178241	-0.297557
	16_MA7043V	0.39398	-0.137062
	17_MA7043L	-0.364691	0.221281
	18_RO22798V	-0.0280338	-0.19579
	19_RO22798L	0.325392	-0.0608879
	20_MA7044V	0.0476746	-0.309786
	21_MA7044L	-0.227116	-0.0417471
	22_RO22828V	0.488951	0.238851
	23_RO22828L	0.454719	0.130617
	24_CH9911V	0.0149118	-0.194883
	25_CH9911B	-0.237088	-0.000118189
	26_RO22829V	0.48022	0.402543
	27_CH9913V	-0.208686	-0.0732483
	28_CH9913B	-0.338696	0.234926
	29_CH9914V	-0.351813	0.299766
	30_CH9914B	-0.262172	0.231946
	31_RO22830V	0.239206	-0.154901
	32_RO22835V	0.00361163	-0.242842
	33_RO22836V	-0.26332	-0.0491509

## Sheet: Table S5
	Table S5: Beta-diversity metrics.
	Metrics	Value	p	R2
	Beta diversity	0.5668887	-	-
	Location	-	0.568	0.02125
	Host Order	-	0.002	0.20723
	Season	-	0.011	0.12103
	Tissue	-	0.016	0.15217
	Host Order x Location	-	0.005	0.31426
	Season x Location	-	0.061	0.15977
	Tissue x Host Order	-	0.001	0.40212

## Sheet: Table S6
	Table S6: Identity matrices for main retroviruses genes.
		gag	1	2	3	4	5
	1	OR344923|DrERV		65.9	63.2	58.05	70.86
	2	PV872592|CpERV_PB1	64.78		91.52	73.02	69.9
	3	PV872593|CpERV_PB2	62.64	93.33		67.01	67.38
	4	PV872594|CpERV_STB	59.79	75.43	71.22		59.87
	5	PV872595|CbERV_STB	68.48	71.83	69.71	64.35
		pro	1	2	3	4	5
	1	OR344923|DrERV		78.77	78.77	50.91	83.45
	2	PV872592|CpERV_PB1	76.34		91.23	67.41	81.23
	3	PV872593|CpERV_PB2	75.62	93.55		61	77.79
	4	PV872594|CpERV_STB	58.33	74.24	69.46		54.11
	5	PV872595|CbERV_STB	78.97	82.65	79.55	65.32
		pol	1	2	3	4	5	6
	1	OR344923|DrERV		94.34	93.83	89.16	94.34	91.19
	2	PV872592|CpERV_PB1	90.15		98.74	94.19	99.37	94.84
	3	PV872593|CpERV_PB2	89.11	98.32		93.44	98.61	93.83
	4	PV872594|CpERV_STB	86.46	95.04	94		94.07	89.29
	5	PV872595|CbERV_STB	89.82	99.16	98.53	94.96		94.71
	6	PV872596|RpERV_STB	87.89	91.58	90.62	87.51	91.37
		env	1	2	3	4	5	6
	1	OR344923|DrERV		72.61	84.09	83.89	89.95	86.87
	2	AC138156|CpERV	71.63		74.2	74.8	74.72	70.83
	3	PV872592|CpERV_PB1	88.1	77.7		97.56	91.74	94.51
	4	PV872593|CpERV_PB2	87.02	78.49	97.97		90.62	93.08
	5	PV872594|CpERV_STB	90.69	76.15	90.17	89.06		95.98
	6	PV872595|CbERV_STB	91.08	74.2	94.92	93.91	94.34

## Sheet: Table S7
	Table S7: Identity matrices for each hantavirus segment.
		S SEGMENT	1	2	3	4
	1	MG663534|DAKV		64.65	67.01	67.75
	2	NC_055633|ROBV	64.34		64.84	65.81
	3	PQ268221|BURV_Cb_STB	65.98	66.26		99.75
	4	PV872589|BURV_Cp_STB	64.02	65.34	99.13
		M SEGMENT	1	2	3	4
	1	MG663536|DAKV		57.88	59.83	63.72
	2	NC_055632|ROBV	60.89		60.19	64.41
	3	PQ268219|BURV_Cb_STB	60.57	62.54		95.82
	4	PV872590|BURV_Cp_STB	62.99	64.76	96.45
		L SEGMENT	1	2	3	4	5
	1	MG663536|DAKV		70.25	69.02	73.32	71.61
	2	NC_055632|ROBV	66.15		69.47	73.09	71.59
	3	PQ268219|BURV_Cb_STB	66.66	65.69		94.68	91.98
	4	PV872591|BURV_Cp_STB	68.44	66.32	92.8		99.03
	5	OR684449|BURV_Cp_Timon	67.92	67.03	88.04	90.65
